# Supplementary material for: A Simple Information Criterion for Variable Selection in High‐Dimensional Regression
Source: Stat Med. 2024 Dec 12;44(1-2):e10275. doi: 10.1002/sim.10275 (PMC11702156; doi:10.1002/sim.10275)
Supplement: Supplementary file 2 — Data S1. Supporting information. [file SIM-44-0-s001.zip]

Archive with 1 entries (1 files):
- sim10275-sup-0002-DataFiles.R
