# Supplementary material for: A Simple Information Criterion for Variable Selection in High‐Dimensional Regression
Source: Stat Med. 2024 Dec 12;44(1-2):e10275. doi: 10.1002/sim.10275 (PMC11702156; doi:10.1002/sim.10275)
Supplement: Supplementary file 2 — Data S1. Supporting information. [file SIM-44-0-s001.zip › sim10275-sup-0002-DataFiles.R]

#Version 2024-04-17, Matthieu Pluntz

#A folder of the current directory named "complete results EAIC" has to exist. The full procedure raw simulation results will be saved in it (line 261).

#The code requires to have the following libraries installed and also MASS, rootSolve, glmnet
library(data.table)
library(foreach)
library(doParallel)

## paralellisation settings ##
cl = makeCluster(detectCores() - 2)
registerDoParallel(cl)
####


#-------------------------------------------------------------------------------
## FUNCTIONS ##
#-------------------------------------------------------------------------------

### Data simulation functions ###

simulate_setting = function(nobs, nvar, nreg = 0, xtype = 'toeplitz', xcor = 0, effectRatio = 0.25){
  
  if(xtype == 'toeplitz' & xcor != 0){
    xSigma = toeplitz(xcor^(0:(nvar - 1)))
    X = MASS::mvrnorm(n = nobs, mu = rep(0,nvar), Sigma = xSigma)
  }else X = matrix(rnorm(nobs*nvar),nobs,nvar)
  
  activeRegs = sample(1:nvar,nreg)
  beta = rep(0,nvar)
  beta[activeRegs] = runif(nreg,min(effectRatio,1/effectRatio),1)*(-1)^rbinom(nreg,1,0.5)
  
  return(list(X = X, beta = beta, nobs = nobs, activeRegs = activeRegs))
}


#signal-to-noise ratio
calc_snr = function(expval, family){
  if(family == 'gaussian') noise_var = 1
  if(family == 'poisson') noise_var = expval
  if(family == 'binomial') noise_var = expval*(1 - expval)
  return(var(expval)/mean(noise_var))
}

#function computing the SNR and the expectation of y as a function of the affine transformation applied to Xbeta
calc_stats = function(par, effect, family, target){
  adjusted_effect = par['intercept'] + par['coeff']*effect
  if(family == 'gaussian') expval = adjusted_effect
  if(family == 'poisson') expval = exp(adjusted_effect)
  if(family == 'binomial') expval = plogis(adjusted_effect)
  stats = c(mean = mean(expval), snr = calc_snr(expval, family))
  return(stats - target)
}

#transformation of the coefficients beta of a setting to reach target values of expectation of y and snr
complete_setting = function(setting, snr = 1, mean = 'default', family = 'default'){
  if(family == 'default'){
    if('family' %in% names(setting)) family = setting$family else family = 'gaussian'
  } 
  if(mean == 'default'){
    if(family == 'gaussian') mean = 0
    if(family == 'poisson') mean = 1
    if(family == 'binomial') mean = 0.5
  }
  beta = setting$beta
  X = setting$X
  n = nrow(X)
  effect = (X %*% beta)[,1]
  target = c(mean = mean, snr = snr)
  if(family == 'gaussian') intercept = mean
  if(family == 'poisson') intercept = log(mean)
  if(family == 'binomial') intercept = qlogis(mean)
  stats0 = calc_stats(c(intercept = intercept, coeff = 1), effect, family, target) + target
  if(var(effect) > 0){
    solution = rootSolve::multiroot(f = calc_stats, start = c(intercept = intercept, coeff = sqrt(snr/as.numeric(stats0['snr']))),
                                    effect = effect, family = family, target = target)
    solution$root
    intercept = solution$root['intercept']
    beta = solution$root['coeff']*beta
  }
  effect = intercept + (X %*% beta)[,1]
  if(family == 'gaussian') expval = effect
  if(family == 'poisson') expval = exp(effect)
  if(family == 'binomial') expval = plogis(effect)
  
  setting$intercept = intercept
  setting$beta = beta
  setting$expected.values = expval
  setting$family = family
  setting$mean = mean(setting$expected.values)
  setting$snr = calc_snr(expval,family)
  return(setting)
}

simulate_y = function(setting){
  n = setting$nobs
  family = setting$family
  if(family == 'gaussian') y = setting$expected.values + rnorm(n)
  if(family == 'poisson') y = rpois(n,setting$expected.values)
  if(family == 'binomial') y = rbinom(n,1,setting$expected.values)
  return(y)
}


### Function computing the AIC of the sparse models selected by the Lasso ###
# The other IC will be computed from the AIC.
# This saves the variables selected at each step, the maximum number of variables selected, and the AIC of the unpenalized model at each step

ic_lasso = function(lasso, y, X, family = "gaussian", print = FALSE, nreg_threshold = NULL, aic_threshold = Inf){
  #argument Lasso is a glmnet output
  nX = ncol(X)
  if(is.null(nreg_threshold)) nreg_threshold = nX
  #indices where a new regressor appears
  indices = c()
  ic = c()
  for(k in 1:length(lasso$df)){
    reg_presence = lasso$beta[,k] != 0
    if(k == 1 | any(reg_presence != (lasso$beta[,k-1] != 0))){
      df = 1 + lasso$df[k]
      if(family == "binomial" & df > min(sum(y),sum(1-y))/3) break
      if(df >= nreg_threshold) break
      
      indices = c(indices, k)
      if(print) print(df)
      if(df == 1) glm_res = glm(y ~ 1, family = family) else{
        X_local = as.matrix(X[,reg_presence, drop = FALSE])
        glm_res = glm(y ~ X_local, family = family)
      }
      new_ic = AIC(glm_res)
      ic = c(ic, new_ic)
      if(new_ic == min(ic)) glm_res_min = glm_res
      if(k > 1 & new_ic > min(ic) + aic_threshold) break
    }
  }
  nregs_tested = lasso$df[indices]
  coeffs = lasso$beta[,indices]
  return(list(selection = sign(coeffs), nregs_tested = nregs_tested, ic = ic))
}


#-------------------------------------------------------------------------------
## Null hypothesis simulations (4.1.) ##
#-------------------------------------------------------------------------------

#Computations of the AIC of null and size-1 models

nsim = 1000

result = list()

for(rho in c(0,0.5)) for(family in c("gaussian","binomial"))  for(n in 10^(2:4)) for(p in 10^(2:4)) if(p < 10^4 | rho == 0){
  setting_name = paste(family, paste('n',n,sep=' = '), paste('p',p,sep=' = '), paste('rho',rho,sep=' = '), sep= ', ')
  print(setting_name)
  result[[setting_name]] = list()
  
  for(t in 1:nsim){
    if(t %% 100 == 0) print(t)
    nSimFailures = 0
    
    setting = simulate_setting(n,p,xcor = rho,nreg = 0)
    setting = complete_setting(setting, snr = 0, family = family)
    
    X = setting$X
    
    y = simulate_y(setting)
    
    
    if(p == 10^4){
      cors = as.vector(cor(y,X))
      sel = which(abs(cors) > 0.9*max(abs(cors)))
    }
    
    glm0 = glm(y ~ 1, family = family)
    aic0 = AIC(glm0)
    
    aic1 = rep(aic0+2,p)
    if(p == 10^4){
      cors = as.vector(cor(y,X))
      sel = which(abs(cors) > 0.9*max(abs(cors)))
    }else preselection = 1:p
    
    for(k in preselection){
      X1 = X[,k,drop=FALSE]
      glm1 = glm(y ~ X1, family = family)
      aic1[k] = AIC(glm1)
    }
    
    result[[setting_name]][[t]] = list(aic0 = aic0, aic1 = aic1)
  }
}


#Computations of the EAICs, model selection and and averaging

result_compact = list()

for(rho in c(0,0.5)) for(family in c("gaussian","binomial")) for(n in 10^(2:4)) for(p in 10^(2:4)) if(p < 10^4 | rho == 0){
  setting_name = paste(family, paste('n',n,sep=' = '), paste('p',p,sep=' = '), paste('rho',rho,sep=' = '), sep= ', ')
  print(setting_name)
  result_compact[[setting_name]] = list(aic0 = rep(0,nsim),aicTP = rep(Inf,nsim),aicFP = rep(0,nsim))
  for(t in 1:nsim){
    result_loc = result[[setting_name]][[t]]
    result_compact[[setting_name]]$aic0[t] = result_loc$aic0
    result_compact[[setting_name]]$aicFP[t] = min(result_loc$aic1)
  }
}

alpha =  0.2

result_table = data.table(setting=rep("",24),family=c(rep("gaussian",12),rep("binomial",12)), n=rep(rep(10^(2:4),each=4),2),
                          p=rep(rep(10^(2:3),each=2),6), rho=rep(c(0,0.5),12), pFP = 0)
result_table[,setting := paste(family, paste('n',n,sep=' = '), paste('p',p,sep=' = '), paste('rho',rho,sep=' = '), sep= ', ')]
for(name in names(result)){
  p = result_table[setting==name,p]
  eaicdiffFP = result_compact[[name]]$aicFP - result_compact[[name]]$aic0 + 2*log(p) - log(log(p)) - 2*log(-log(1 - alpha)) - log(pi) - 2
  isFP = eaicdiffFP < 0
  result_table[setting==name, pFP:= mean(isFP)]
}

# result_table is a data table with the results of Table 1 in the manuscript.

#-------------------------------------------------------------------------------
## Full procedure simulations (4.2.) ##
#-------------------------------------------------------------------------------

### Runs of Lasso and computation of AIC ###

allsnrs = c(0.005,0.01,0.02,0.05,0.1,0.2,0.5,1,2,5,10) #signal-to-noise ratios
nsim = 1000 #number of simulations per setting


#loop on model type, correlation, number of observations, number of variables
for(family in c("gaussian","binomial")) for(rho in c(0,0.5)) for(n in 10^(2:4)) for(p in 10^(2:4)) if (p < 10^4 | (n < 10^4 & rho == 0)){ 
  setting_name = paste(family, paste('rho',rho,sep=' = '),paste('n',n,sep=' = '),paste('p',p,sep=' = '),sep= ', ')
  
  result = list()
  for(i in 1:length(allsnrs)){
    snr = allsnrs[i]
    print(c(family,rho,n,p,snr))
    
    result_loc = foreach(t = 1:nsim) %do% { #paralellised loop, can be safely replaced with for(t in 1:nsim){
      nSimFailures = 0
      while(TRUE){
        setting = simulate_setting(n,p,xcor = rho,nreg = 10)
        newsetting = complete_setting(setting, snr = snr, family = family)
        res = c(newsetting$mean,log(newsetting$snr))
        if(all(is.na(res) == FALSE)) if(min(abs(res - c(0.5,log(snr)))) < 0.01) break
        nSimFailures = nSimFailures + 1
      }
      setting = newsetting
      
      X = setting$X
      truth = setting$activeRegs
      
      y = simulate_y(setting)
      
      lasso0 = glmnet::glmnet(X, y, family = family, dfmax = 4,nlambda = 20, lambda.min.ratio=0.98)
      
      lambda0 = lasso0$lambda[1]
      expmax = 700 + 400*log(10^4/p)/log(10)
      lasso = glmnet::glmnet(X, y, family = family,
                             lambda = 1.002*lambda0*0.995^(0:expmax))
      result_1sim = ic_lasso(lasso, y, X, family  = family, nreg_threshold = 50)
      result_1sim$truth = truth
      result_1sim
    }
    
    result[[as.character(snr)]] = result_loc
    #The results are large, totalling about 1.5 Go. This saves them in one Rdata file per (family, rho, n, p) setting.
    save(result, setting_name, file=paste("complete results EAIC/",setting_name,".Rdata",sep=""))
  }
}


### Full procedure simulations : computation of the different ICs ###
alpha1 = 0.05
alpha2 = 0.5
#all ICs tested
ictypes = c("aic","bic","eaic1","eaic1bis","eaic2","eaic2bis","chen1","chen2")
alltypes = c("oracle",ictypes)
#for eaics, "bis" means the approximated version of the criterion at small alpha (3.2.1. in the manuscript) will be used


#selects the sparse model in each setting based on the different algorithms, and computes their performance metrics
scores = list()

for(family in c("gaussian","binomial")) for(rho in c(0,0.5)) for(n in 10^(2:4)) for(p in 10^(2:4)) if (p < 10^4 | (n < 10^4 & rho == 0)){ 
  setting_name = paste(family,paste('rho',rho,sep=' = '),paste('n',n,sep=' = '),paste('p',p,sep=' = '),sep= ', ')
  file_name = paste('complete results EAIC/',setting_name,'.Rdata',sep='')
  load(file_name)
  
  for(i in 1:length(allsnrs)){
    snr = allsnrs[i]
    print(c(family,rho,n,p,snr))
    
    result_loc = result[[as.character(snr)]]
    
    scores_loc = list()
    
    scores_loc$nreg_tested_max = rep(0,nsim)
    for(type in alltypes){
      scores_loc[[type]] = list( vect = list(nTP = rep(0,nsim), nFP = rep(0,nsim), isFP = rep(FALSE, nsim)) )
    }
    
    for(t in 1:nsim){
      nregs = result_loc[[t]]$nregs_tested
      nnregs = length(nregs)
      scores_loc$nreg_tested_max[t] = max(nregs)
      
      IC = list()
      m2ll = result_loc[[t]]$ic - 2*nregs
      IC$aic      = m2ll + 2*nregs
      IC$bic      = m2ll + log(n)*nregs
      IC$eaic1    = m2ll + (2*log(p) - log(log(p)) - 2*log(-log(1-alpha1)) - log(pi))*nregs
      IC$eaic1bis = m2ll + (2*log(p) - log(log(p)) - 2*log(alpha1) - log(pi))*nregs
      IC$eaic2    = m2ll + (2*log(p) - log(log(p)) - 2*log(-log(1-alpha2)) - log(pi))*nregs
      IC$eaic2bis = m2ll + (2*log(p) - log(log(p)) - 2*log(alpha2) - log(pi))*nregs
      logfact = cumsum(c(0,log(1:max(nregs)))) #log of factorial (0:nregs)
      logpchoose = cumsum(c(0,log(p:(p - max(nregs) + 1)))) - logfact # log of p choose (0:nregs)
      IC$chen1    = m2ll + log(n)*nregs + 2*logpchoose[1+nregs]
      IC$chen2    = m2ll + log(n)*nregs + 2*log(p)*nregs
      IC$mbic1    = m2ll + log(n)*nregs + 2*log(p/4)*nregs
      IC$mbic2    = m2ll + log(n)*nregs + 2*log(p/4)*nregs - 2*logfact[1+nregs]
      IC$maic1    = m2ll + 2*nregs + 2*log(2*p)*nregs
      IC$maic2    = m2ll + 2*nregs + 2*log(2*p)*nregs - 2*logfact[1+nregs]
      
      sel_indice = list()
      sel_indice$oracle = which(nregs >= 10)[1]
      if(is.na(sel_indice$oracle)) sel_indice$oracle = which.max(nregs)
      for(type in ictypes){
        sel_indice[[type]] = which.min(IC[[type]])
      }
      
      for(type in alltypes){
        selected = which(result_loc[[t]]$selection[,sel_indice[[type]]] != 0)
        scores_loc[[type]]$vect$nTP[t] = sum(selected %in% result_loc[[t]]$truth == TRUE)
        scores_loc[[type]]$vect$nFP[t] = sum(selected %in% result_loc[[t]]$truth == FALSE)
      }
    }
    for(type in alltypes){
      scores_loc[[type]]$nTP   = mean(scores_loc[[type]]$vect$nTP)
      scores_loc[[type]]$nFP   = mean(scores_loc[[type]]$vect$nFP)
      scores_loc[[type]]$FWER = mean(scores_loc[[type]]$vect$nFP > 0)
      scores_loc[[type]]$nTests = sum(!is.na(scores_loc[[type]]$vect$isFP))
      scores_loc[[type]]$FDR   = mean(scores_loc[[type]]$vect$nFP / pmax(scores_loc[[type]]$vect$nTP + scores_loc[[type]]$vect$nFP, 1))
    }
    
    scores[[setting_name]][[as.character(snr)]] = scores_loc
    
    #save(allsnrs, nsim, scores, file="result EAIC scores 2.Rdata")
  }
}

#load("result EAIC scores 2.Rdata")


FWERs = list()
FDRs = list()
nTPs = list()
nFPs = list()
nSignals = list()
for(type in alltypes){
  FWERs[[type]] = numeric(0)
  FDRs[[type]] = numeric(0)
  nTPs[[type]] = numeric(0)
  nSignals[[type]] = numeric(0)
}

#Table of all the parameters combinations
parameters = data.table(family = rep("gaussian",1000),rho = 0, n = 1, p = 1, snr = 0)
k = 0
for(family in c("gaussian","binomial")) for(rho in c(0,0.5)) for(n in 10^(2:4)) for(p in 10^(2:4)){
  if(p < 10^4 | (n < 10^4 & rho == 0)) for(snr in allsnrs){
    k = k + 1
    print(c(family,n,p,snr))
    parameters$rho[k] = rho
    parameters$n[k] = n
    parameters$p[k] = p
    parameters$snr[k] = snr
    parameters$family[k] = family
    scores_loc = scores[[paste(family, paste('rho',rho,sep=' = '),paste('n',n,sep=' = '),paste('p',p,sep=' = '),sep= ', ')]][[as.character(snr)]]
    for(type in alltypes){
      FWERs[[type]][k] = scores_loc[[type]]$FWER
      FDRs[[type]][k] = scores_loc[[type]]$FDR
      nTPs[[type]][k] = scores_loc[[type]]$nTP
      nFPs[[type]][k] = scores_loc[[type]]$nFP
      nSignals[[type]][k] = scores_loc[[type]]$nTP + scores_loc[[type]]$nFP
    }
  }
}
parameters = parameters[1:k,]

result = list(FWER = FWERs, FDR = FDRs, nTP = nTPs, nFP = nFPs)

label = c(FWER = "FWER", FDR = "FDR", nTP = "number of true positives")


# Creates the 12 plots.
for(metric in c("FWER","FDR","nTP")) for(model in c("Linear","Logistic")) for(rho in c(0,0.5)){
  if(rho == 0) indices = c(0:7,Inf) else indices = c(8,9,-Inf,10,11,Inf,12,13,-Inf)
  if(model == "Logistic") indices = indices + 14
  
  par(mfrow=c(3,3),mar=c(5,4,1,2),oma=c(0,5,4,0))
  L = length(allsnrs)
  for(k in indices){
    if(abs(k) < Inf){
      if(metric == "nTP") lim = 10 else lim = 1
      plot(c(1,L),c(0,lim),col='white',ylab = label[metric], xlab='SNR', xaxt="n", las = 1)
      matpoints(cbind(result[[metric]]$oracle[(L*k+1):(L*k+L)],
                      result[[metric]]$aic[(L*k+1):(L*k+L)],
                      result[[metric]]$bic[(L*k+1):(L*k+L)],
                      result[[metric]]$maic1[(L*k+1):(L*k+L)],
                      result[[metric]]$mbic1[(L*k+1):(L*k+L)],
                      result[[metric]]$eaic1[(L*k+1):(L*k+L)],
                      result[[metric]]$eaic2[(L*k+1):(L*k+L)],
                      result[[metric]]$chen1[(L*k+1):(L*k+L)]),
                type='b',pch=c(15:17,1:5), lty="solid",col=palette()[1:8])
      axis(side=1, at=1:L, labels = as.character(allsnrs))
    } else plot(c(0,9),c(0,9),col='white',frame.plot=FALSE,axes=FALSE,xlab='',ylab='')
    
    if(k == Inf){
      matpoints(cbind(c(8,8),c(7,7),c(6,6),c(5,5),c(4,4),c(3,3),c(2,2),c(1,1)),
                type='b',
                pch=c(15:17,1:5),
                lty="solid",
                col=palette()[1:8])
      text(3,8,labels="oracle",          col=palette()[1],adj=0,cex=1.5)
      text(3,7,labels="AIC",             col=palette()[2],adj=0,cex=1.5)
      text(3,6,labels="BIC",             col=palette()[3],adj=0,cex=1.5)
      text(3,5,labels="mAIC",            col=palette()[4],adj=0,cex=1.5)
      text(3,4,labels="mBIC",            col=palette()[5],adj=0,cex=1.5)
      text(3,3,labels="EAIC at 0.05",    col=palette()[6],adj=0,cex=1.5)
      text(3,2,labels="EAIC at 0.5",     col=palette()[7],adj=0,cex=1.5)
      text(3,1,labels="EBIC",            col=palette()[8],adj=0,cex=1.5)
    }
  }
  mtext( 'n = 100', side=2, line=1, at=0.86, outer=TRUE )
  mtext( 'n = 1000', side=2, line=1, at=0.51, outer=TRUE )
  mtext( 'n = 10000', side=2, line=1, at=0.16, outer=TRUE )
  mtext( 'p = 100', side=3, line=1, at=0.16, outer=TRUE )
  mtext( 'p = 1000', side=3, line=1, at=0.5, outer=TRUE )
  if(rho == 0) mtext( 'p = 10000', side=3, line=1, at=0.85, outer=TRUE )
}
